# Supplementary material for: Aspergillus Fumigatus Spore Proteases Alter the Respiratory Mucosa Architecture and Facilitate Equine Herpesvirus 1 Infection
Source: Viruses. 2024 Jul 27;16(8):1208. doi: 10.3390/v16081208 (PMC11358968; doi:10.3390/v16081208)
Supplement: Supplementary file 1 [file viruses-16-01208-s001.zip]

Archive with 1 entries (1 files):
- viruses-3106534-supplementary.pdf
